# Supplementary material for: Polar Metabolite Profiles Distinguish Between Early and Severe Sub-Maintenance Nutritional States of Wild Bighorn Sheep
Source: Metabolites. 2025 Feb 24;15(3):154. doi: 10.3390/metabo15030154 (PMC11943576; doi:10.3390/metabo15030154)
Supplement: Supplementary file 1 [file metabolites-15-00154-s001.zip]

Archive with 1 entries (1 files):
- metabolites-3467473-supplementary.pdf
